# Supplementary material for: Gastroenteritis Aggressive Versus Slow Treatment For Rehydration (GASTRO). A pilot rehydration study for severe dehydration: WHO plan C versus slower rehydration
Source: Wellcome Open Res. 2017 Aug 10;2:62. [Version 1] doi: 10.12688/wellcomeopenres.12261.1 (PMC5571888; doi:10.12688/wellcomeopenres.12261.1)
Supplement: Supplementary file 1 [file wellcomeopenres-2-13274-s0000.tgz]

Archive with 1 entries (1 files):
- f35e9fa3-078f-4b87-a2c2-883bc24a6ed2.doc
