# Supplementary material for: Gastroenteritis Aggressive Versus Slow Treatment For Rehydration (GASTRO). A pilot rehydration study for severe dehydration: WHO plan C versus slower rehydration
Source: Wellcome Open Res. 2017 Aug 10;2:62. [Version 1] doi: 10.12688/wellcomeopenres.12261.1 (PMC5571888; doi:10.12688/wellcomeopenres.12261.1)
Supplement: Supplementary file 2 [file wellcomeopenres-2-13274-s0001.tgz]

Archive with 1 entries (1 files):
- 16ef57f9-dc05-4a7c-9dd3-5a5430809bf6.doc
