# Supplementary material for: Gastroenteritis Aggressive Versus Slow Treatment For Rehydration (GASTRO). A pilot rehydration study for severe dehydration: WHO plan C versus slower rehydration
Source: Wellcome Open Res. 2017 Aug 10;2:62. [Version 1] doi: 10.12688/wellcomeopenres.12261.1 (PMC5571888; doi:10.12688/wellcomeopenres.12261.1)
Supplement: Supplementary file 3 [file wellcomeopenres-2-13274-s0002.tgz]

Archive with 1 entries (1 files):
- f7e84a1d-033f-495c-830d-3f6c4efb5df5.pdf
